# Supplementary material for: MSC Origin and Biomechanical Conditioning Determine ECM Maturation in Tissue-Engineered Matrix
Source: Biomedicines. 2026 Feb 28;14(3):560. doi: 10.3390/biomedicines14030560 (PMC13023458; doi:10.3390/biomedicines14030560)
Supplement: Supplementary file 1 [file biomedicines-14-00560-s001.zip]

Archive with 1 entries (1 files):
- biomedicines-4103796-supplementary.pdf
